# Supplementary material for: Crystal Phase and Morphology Control for Enhanced Luminescence in K3GaF6:Er3+
Source: Nanomaterials (Basel). 2025 Feb 19;15(4):318. doi: 10.3390/nano15040318 (PMC11858277; doi:10.3390/nano15040318)
Supplement: Supplementary file 1 [file nanomaterials-15-00318-s001.zip]

Archive with 1 entries (1 files):
- nanomaterials-3455772-supplementary.pdf
